# Supplementary material for: Quantifying the impact of telemedicine and patient medical advice request messages on physicians' work-outside-work
Source: NPJ Digit Med. 2024 Feb 14;7:35. doi: 10.1038/s41746-024-01001-2 (PMC10867011; doi:10.1038/s41746-024-01001-2)
Supplement: Supplementary file 1 — Supplementary document [file 41746_2024_1001_MOESM1_ESM.tex]

\documentclass[9pt]{nature}
%\setboolean{shortarticle}{false}

\title{Quantifying the Impact of Telemedicine and Patient Medical Advice Request Messages on Physicians’ Work-outside Work: supplemental document}

\begin{document}

\maketitle

\section*{Abbreviations used in the manuscript}
\begin{itemize}
    \item \textbf{EHR}: Electronic health record
    \item  \textbf{PMAR}: Patient medical advice request
    \item  \textbf{WOW}: Work-outside-work
    \item \textbf{PT}: Pajama time
    \item \textbf{PCP}: Primary care provider
    \item \textbf{APP}: Advanced practice provider
    \item \textbf{NYULH}: New York University Langone Health
\end{itemize}
\end{document}
